# Supplementary material for: Liquid Chromatography ICP-MS to Assess the Stability of 175Lu- and natGa-Based Tumor-Targeting Agents towards the Development of 177Lu- and 68Ga-Labeled Radiopharmaceuticals
Source: Pharmaceutics. 2024 Feb 21;16(3):299. doi: 10.3390/pharmaceutics16030299 (PMC10974936; doi:10.3390/pharmaceutics16030299)
Supplement: Supplementary file 1 [file pharmaceutics-16-00299-s001.zip]

Archive with 1 entries (1 files):
- pharmaceutics-2772426-supplementary.pdf
